# Supplementary material for: Diversity of Monofloral Honey Based on the Antimicrobial and Antioxidant Potential
Source: Antibiotics (Basel). 2022 Apr 28;11(5):595. doi: 10.3390/antibiotics11050595 (PMC9137981; doi:10.3390/antibiotics11050595)
Supplement: Supplementary file 1 [file antibiotics-11-00595-s001.zip]

Archive with 1 entries (1 files):
- antibiotics-1701472-supplementary.pdf
